# Supplementary material for: Myocardial infarction and haemorrhagic stroke as a rare presentation of acute aortic dissection: a fatal case report
Source: Eur Heart J Case Rep. 2023 Oct 24;7(11):ytad529. doi: 10.1093/ehjcr/ytad529 (PMC10635585; doi:10.1093/ehjcr/ytad529)
Supplement: ytad529_Supplementary_Data [file ytad529_supplementary_data.zip]

Archive with 6 entries (6 files):
- Supplemental Video 3. US Right Common Carotid Artery.mov
- Video 1. US PLAX 2.mov
- Video 2. US PLAX color doppler.mov
- Video 3. US Left Common Carotid Artery.mov
- Supplemental Video 1. US PLAX.mov
- Supplemental Video 2. US Apical 5C color doppler.mov
